# Supplementary material for: Nano-Structured Lipid Carrier-Based Oral Glutathione Formulation Mediates Renoprotection against Cyclophosphamide-Induced Nephrotoxicity, and Improves Oral Bioavailability of Glutathione Confirmed through RP-HPLC Micellar Liquid Chromatography
Source: Molecules. 2021 Dec 10;26(24):7491. doi: 10.3390/molecules26247491 (PMC8706828; doi:10.3390/molecules26247491)
Supplement: Supplementary file 1 [file molecules-26-07491-s001.zip]

Archive with 1 entries (1 files):
- molecules-1489262-supplementary.pdf
